# Supplementary material for: Critical Output Torque of a GHz CNT-Based Rotation Transmission System Via Axial Interface Friction at Low Temperature
Source: Int J Mol Sci. 2019 Aug 7;20(16):3851. doi: 10.3390/ijms20163851 (PMC6720778; doi:10.3390/ijms20163851)
Supplement: Supplementary file 1 [file ijms-20-03851-s001.zip]

Archive with 3 entries (2 files):
- ijms-552812 suppl/
- ijms-552812 suppl/Movie 1-175eV-zigzag-150GHz-50K-during [200, 300]ps.avi
- ijms-552812 suppl/Movie 2-205eV-zigzag-100GHz-8K-during [200, 300]ps.avi
